# Supplementary material for: Improved protocol for single-nucleus RNA-sequencing of frozen human bladder tumor biopsies
Source: Nucleus. 2023 Mar 6;14(1):2186686. doi: 10.1080/19491034.2023.2186686 (PMC10012951; doi:10.1080/19491034.2023.2186686)
Supplement: Supplemental Material [file KNCL_A_2186686_SM1479.zip]

Archive with 3 entries (3 files):
- Supplementary figure 1.eps
- Supplementary table 1.xlsx
- Supplementary table 2 (1).docx
