# Supplementary material for: Improved protocol for single-nucleus RNA-sequencing of frozen human bladder tumor biopsies
Source: Nucleus. 2023 Mar 6;14(1):2186686. doi: 10.1080/19491034.2023.2186686 (PMC10012951; doi:10.1080/19491034.2023.2186686)
Supplement: Supplemental Material [file KNCL_A_2186686_SM1479.zip › Supplementary table 1.xlsx]

## Sheet: Ark1
Supplementary table 1
Sample	Stage	Grade	Type	Tissue volume (mm3)	Lysis buffer	Dissection	Incubation (min.)	Total cells	Nucleus morphology	Nucleus integrity intact	Cytoplasmic content	Efficiency (nuclei/mm3 tissue)
1	T2-4	high grade	fresh frozen	336	EZ Lysis Buffer	manual (pestles)	10	0	N/A	N/A		0
2	T2-4	high grade	dry frozen	440	EZ Lysis Buffer	semi-automated (gentleMACS) + manual (pestles)	10	10916000*	round, oblong, blebbing	no		24809.1
3	T1	high grade	fresh frozen	126	EZ Lysis Buffer	semi-automated (gentleMACS) + manual (pestles)	10	642000*	round, spikey surface, shrunken	no		5095.24
4	T1	high grade	dry frozen	128	EZ Lysis Buffer	semi-automated (gentleMACS) + manual (pestles)	10	3212000*	round, spikey surface	no		25093.7
5	T1	high grade	dry frozen	72	EZ Lysis Buffer	semi-automated (gentleMACS) + manual (pestles)	10	1500000*	round, spikey surface	no		20833.3
6	Ta	low grade	dry frozen	22.5	EZ Lysis Buffer	semi-automated (gentleMACS) + manual (pestles)	10	1390000*	oblong, spikey surface	no		61777.8
7	Ta	low grade	fresh frozen	12	EZ Lysis Buffer	semi-automated (gentleMACS) + manual (pestles)	10	290000*	round, blebbing	no		24166.7
8	Ta	low grade	fresh frozen	36	EZ Lysis Buffer	semi-automated (gentleMACS) + manual (pestles)	10	675000	round, oblong	no		18750
9	Ta	low grade	fresh frozen	30	EZ Lysis Buffer	semi-automated (gentleMACS) + manual (pestles)	10	1186600	N/A	N/A		39553.3
10	Ta	high grade	fresh frozen	40	EZ Lysis Buffer	semi-automated (gentleMACS) + manual (pestles)	10	0	N/A	N/A		0
11	Ta	high grade	fresh frozen	80	EZ Lysis Buffer	semi-automated (gentleMACS) + manual (pestles)	10	550000	round, oblong	yes		6875
12	Ta	high grade	fresh frozen	6	EZ Lysis Buffer	semi-automated (gentleMACS) + manual (pestles)	5	0	round	yes		0
13	T1	N/A	fresh	189	EZ Lysis Buffer	semi-automated (gentleMACS) + manual (pestles)	10	40000	round, oblong, shrunken	yes		211.64
14	Ta	high grade	fresh frozen	20	EZ Lysis Buffer	semi-automated (gentleMACS) + manual (pestles)	5	2824000	round, oblong	no		141200
15	Ta	low grade	fresh	528	EZ Lysis Buffer	semi-automated (gentleMACS)	5	0	round	yes		0
16	T1	high grade	fresh frozen	12	IgePal Lysis Buffer	semi-automated (gentleMACS)	10	17200*	round	no		1433.33
17	T1	high grade	fresh frozen	12	IgePal Lysis Buffer	manual (pestles)	30	0	N/A	N/A		0
18	T2-4	high grade	fresh frozen	96	IgePal Lysis Buffer	manual (pestles)	30	303400*	round	no		3160.42
19	Ta	low grade	fresh frozen	8	IgePal Lysis Buffer	manual (pestles)	30	0	round	yes		0
20	T1	high grade	fresh frozen	0.1	IgePal Lysis Buffer	manual (pestles)	30	19700*	round, shrunken	yes		197000
21	Ta	high grade	fresh frozen	2.5	IgePal Lysis Buffer	manual (pestles)	30	0	N/A	N/A		0
22	Ta	low grade	fresh frozen	2	IgePal Lysis Buffer	manual (pestles)	30	0	N/A	N/A		0
23	T2-4	high grade	fresh frozen	105	IgePal Lysis Buffer	manual (pestles)	30	721000*	round	no		6866.67
24	T2-4	high grade	fresh frozen	108	IgePal Lysis Buffer	manual (pestles)	30	710000*	round	yes		6574.07
25	T2-4	high grade	fresh frozen	168	EZ Lysis Buffer	manual (pestles)	5	16500*	shrunken	no		98.2143
26	Ta	low grade	fresh frozen	25	IgePal Lysis Buffer	semi-automated (gentleMACS)	2	67800*	round	yes		2712
27	T2-4	high grade	fresh frozen	280	IgePal Lysis Buffer	manual (pestles)	10	303000*	round, oblong, shrunken, blebbing	no		1082.14
28	T2-4	high grade	fresh frozen	351	IgePal Lysis Buffer	semi-automated (gentleMACS)	10	139000*	round, oblong, shrunken	no		396.011
29	T2-4	high grade	fresh frozen	16	IgePal Lysis Buffer	semi-automated (gentleMACS) + manual (pestles)	30	168000	round, oblong	no		10500
30	T2-4	N/A	fresh frozen	6	IgePal Lysis Buffer	semi-automated (gentleMACS)	30	0	N/A	N/A		0
31	T2-4	high grade	fresh	5000	IgePal Lysis Buffer	semi-automated (gentleMACS)	30	0	N/A	N/A		0
32	T2-4	high grade	fresh frozen	9	IgePal Lysis Buffer	manual (pestles)	30	129000	round, oblong, shrunken	no		14333.3
33	T1	high grade	fresh frozen	36	IgePal Lysis Buffer	manual (pestles)	30	62700	round, oblong, shrunken	no		1741.67
34	T1	N/A	fresh frozen	189	IgePal Lysis Buffer	manual (pestles)	30	766500	round, oblong, shrunken	no		4055.56
35	T1	high grade	fresh frozen	40	IgePal Lysis Buffer	manual (pestles)	30	0	N/A	N/A		0
36	T2-4	high grade	fresh frozen	30	IgePal Lysis Buffer	manual (pestles)	30	55500	oblong	no		1850
37	T1	high grade	fresh	252	IgePal Lysis Buffer	manual (pestles)	30	479250	round, oblong, shrunken	no		1901.79
38	Ta	low grade	fresh	600	IgePal Lysis Buffer	manual (pestles)	30	7234000*	oblong, shrunken	no		12056.7
39	Ta	low grade	fresh	600	IgePal Lysis Buffer	manual (pestles)	20	7078000*	round, oblong, shrunken	no	no	11796.7
40	Ta	low grade	fresh	600	IgePal Lysis Buffer	semi-automated (gentleMACS)	10	6133000*	round, oblong	yes	yes	10221.7
41	T1	high grade	fresh frozen	24	IgePal Lysis Buffer	sectioning	10	140000	round	no		5833.33
42	T1	high grade	fresh frozen	24	IgePal Lysis Buffer	sectioning	10	119000	round	no		4958.33
43	T1	high grade	fresh frozen	162	IgePal Lysis Buffer	semi-automated (gentleMACS)	10	528000	round, oblong	no		3259.26
44	T1	high grade	fresh frozen	140	IgePal Lysis Buffer	sectioning	5	1035000	round, oblong	yes		7392.86
45	T2-4	high grade	fresh frozen	40	IgePal Lysis Buffer	sectioning	10	355000	oblong, shrinking	no		8875
46	T2-4	high grade	fresh frozen	80	IgePal Lysis Buffer	sectioning	10	334640	round, oblong, shrinking	no		4183
47	T2-4	high grade	fresh frozen	330	IgePal Lysis Buffer	semi-automated (gentleMACS)	10	1355000	round, oblong	no		4106.06
48	T2-4	high grade	fresh frozen	140	IgePal Lysis Buffer	sectioning	5	1347500	round	no		9625
49	Ta	low grade	dry frozen	12.8	IgePal Lysis Buffer	sectioning	10	76000	round	yes		5937.5
50	Ta	low grade	dry frozen	24	IgePal Lysis Buffer	semi-automated (gentleMACS)	10	92500	round	no		3854.17
51	T2-4	high grade	dry frozen	19.2	IgePal Lysis Buffer	sectioning	10	120000	round	no		6250
52	T2-4	high grade	dry frozen	105	IgePal Lysis Buffer	semi-automated (gentleMACS)	10	301000	round	no		2866.67
53	T2-4	high grade	dry frozen	4	IgePal Lysis Buffer	sectioning	5	0	N/A	N/A		0
54	Ta	low grade	dry frozen	4.8	IgePal Lysis Buffer	sectioning	5	0	N/A	N/A		0
55	Ta	low grade	dry frozen	5	IgePal Lysis Buffer	sectioning	5	0	N/A	N/A		0
56	Ta	low grade	dry frozen	30	IgePal Lysis Buffer	sectioning	5	90500	round	yes	yes	3016.67
57	Ta	low grade	dry frozen	36	IgePal Lysis Buffer	sectioning	5	2782500	round	yes	yes	77291.7
58	T1	high grade	dry frozen	30	IgePal Lysis Buffer	sectioning	5	1532000	round	yes	yes	51066.7
59	T1	high grade	dry frozen	65	IgePal Lysis Buffer	sectioning	5	982300	round	yes		15112.3
60	T2-4	high grade	fresh frozen	22	IgePal Lysis Buffer	sectioning	5	249000	round	yes		11318.2
61	T2-4	high grade	fresh frozen	36	IgePal Lysis Buffer	sectioning	5	14500	round	yes		402.778
62	T2-4	high grade	fresh frozen	27.2	IgePal Lysis Buffer	sectioning	5	59750	round	yes		2196.69
63	T2-4	high grade	fresh frozen	77	IgePal Lysis Buffer	sectioning	5	2432000	round, oblong	no		31584.4
64	T2-4	high grade	fresh frozen	88.2	IgePal Lysis Buffer	sectioning	5	262500	round	yes		2976.19
65	Ta	low grade	dry frozen	45	IgePal Lysis Buffer	sectioning	5	1984375	round, oblong	no		44097.2
66	T1	high grade	fresh frozen	45	IgePal Lysis Buffer	sectioning	5	789062	round	yes	yes	17534.7
67	T1	high grade	fresh frozen	45	IgePal Lysis Buffer	sectioning	5	218750	round	yes		4861.11
68	Ta	low grade	dry frozen	22.5	IgePal Lysis Buffer	sectioning	5	284375	round	yes		12638.9
69	Ta	low grade	fresh frozen	18	IgePal Lysis Buffer	sectioning	5	284375	round	yes	yes	15798.6
70	T1	high grade	fresh frozen	45	IgePal Lysis Buffer	sectioning	5	398437	round, oblong	no		8854.16
71	T1	high grade	fresh frozen	45	IgePal Lysis Buffer	sectioning	5	1639102	round	yes		36424.5
72	T1	low grade	dry frozen	50	IgePal Lysis Buffer	sectioning	5	2108516	round	yes		42170.3
73	T1	low grade	dry frozen	44	IgePal Lysis Buffer	sectioning	5	324219	round	yes		7368.61
74	T1	high grade	fresh frozen	45.6	IgePal Lysis Buffer	sectioning	5	962500	round	yes		21107.5
75	T1	high grade	fresh frozen	43.75	IgePal Lysis Buffer	sectioning	3	1062500	round, oblong	no		24285.7
76	Ta	low grade	fresh frozen	45	IgePal Lysis Buffer	sectioning	3	4878828	round, oblong	yes		108418
77	Ta	low grade	fresh frozen	48	IgePal Lysis Buffer	sectioning	3	1185078	round, oblong	yes		24689.1
78	T1	high grade	fresh frozen	45	IgePal Lysis Buffer	sectioning	3	351000	round, oblong	no		7800
79	Ta	high grade	fresh frozen	44.8	IgePal Lysis Buffer	sectioning	3	1931523	round, oblong	yes		43114.4
80	T1	high grade	fresh frozen	37.5	IgePal Lysis Buffer	sectioning	3	433594	round	yes		11562.5
81	Ta	high grade	fresh frozen	20	IgePal Lysis Buffer	sectioning	3	1097656	round	yes		54882.8
82	Ta	low grade	fresh frozen	30	IgePal Lysis Buffer	sectioning	3	2490234	round	yes		83007.8
83	Ta	low grade	fresh frozen	25	IgePal Lysis Buffer	sectioning	3	1151563	round	yes		46062.5
84	T2-4	high grade	fresh frozen	45	IgePal Lysis Buffer	sectioning	5	1167188	round	yes		25937.5
* Nuclei were counted on Cedex. Uncertainty of ± 0.067-2.528.
